# Supplementary material for: Ultrasound-Assisted Extraction of Anthocyanins from Malus ‘Royalty’ Fruits: Optimization, Separation, and Antitumor Activity
Source: Molecules. 2022 Jul 4;27(13):4299. doi: 10.3390/molecules27134299 (PMC9268470; doi:10.3390/molecules27134299)
Supplement: Supplementary file 1 [file molecules-27-04299-s001.zip]

Archive with 1 entries (1 files):
- molecules-1795617-supplementary.pdf
